# Supplementary material for: Effect of Replacing Corn with Rice on Growth Performance, Meat Quality, Gut Microbiota and Metabolites in Growing–Finishing Pigs
Source: Animals (Basel). 2025 Dec 19;16(1):12. doi: 10.3390/ani16010012 (PMC12784687; doi:10.3390/ani16010012)
Supplement: Supplementary file 1 [file animals-16-00012-s001.zip]

Archive with 1 entries (1 files):
- animals-4004501-supplementary.pdf
